# Supplementary material for: Gene and microRNA modulation upon trabectedin treatment in a human intrahepatic cholangiocarcinoma paired patient derived xenograft and cell line
Source: Oncotarget. 2016 Nov 24;7(52):86766–80. doi: 10.18632/oncotarget.13575 (PMC5349952; doi:10.18632/oncotarget.13575)
Supplement: Supplementary file 4 [file oncotarget-07-86766-s004.xlsx]

## Sheet: Sheet1
A.	UP-REGULATED PROBES					B.	DOWN-REGULATED PROBES
Agilent_ID	Gene Symbol	LogFC MT-CHC01	logFC PDX			Agilent_ID	Gene Symbol	LogFC MT-CHC01	logFC PDX
A_23_P34915	ATF3	2.06691	1.43706			A_23_P137366	C1QB	-0.679915	-1.91913
A_21_P0011024	NEAT1	0.615627	1.74807			A_23_P42282	C4B	-0.633256	-1.44625
A_19_P00318409	NEAT1	0.588737	1.44184			A_23_P99063	LUM	-0.94957	-1.07593
A_33_P3331726	LOC647979	1.1692	1.19675			A_33_P3214159	CDH2	-3.90571	-1.08091
A_21_P0005172	XLOC_005764	0.581727	1.00854			A_21_P0014892	LOC100506027	-0.734181	-1.57639
A_33_P3351566	ETNK1	1.15427	1.14885			A_19_P00811954	MIRLET7BHG	-0.778458	-0.875471
A_24_P33895	ATF3	2.10969	1.2966			A_21_P0006914	XLOC_008617	-2.47142	-0.793734
A_32_P74752	LOC100131289	0.803297	0.891342			A_23_P25974	TTC7B	-2.8965	-1.16762
A_21_P0014898	LOC100652951	1.54426	1.01772			A_23_P105957	ACTN1	-0.635925	-0.734202
A_33_P3415340	ALS2	1.34703	0.838416			A_24_P277934	COL1A2	-0.616831	-1.68523
A_33_P3214105	ATF3	2.00162	0.971514			A_24_P149036	DPYSL3	-1.24226	-0.93976
A_21_P0011462	XLOC_l2_005438	0.722912	0.814264			A_33_P3321657	HSPG2	-2.36912	-0.810811
A_32_P79492	LOC100508233	1.03155	0.741289			A_23_P206018	TPM1	-0.620753	-0.657326
A_24_P146683	MSMB	1.91886	0.992016			A_24_P74932	PLP2	-0.590824	-0.655449
A_33_P3230837	SCARNA6	0.619476	0.958306			A_32_P198731	NEURL1B	-1.13563	-0.731859
A_23_P73632	NR0B1	1.9963	0.928212			A_33_P3409477	UBASH3B	-1.96699	-1.02189
A_32_P144908	ZNF254	0.615723	0.791354			A_33_P3248439	FAM125B	-4.90762	-0.691501
A_23_P160318	COL16A1	1.29914	0.738871			A_24_P185854	DMD	-1.28121	-0.950153
A_33_P3333777	LOC100129387	0.603774	0.742959			A_23_P52761	MMP7	-0.858207	-1.72988
A_24_P83437	ZNF326	0.749341	0.789318			A_33_P3372979	LINC00294	-1.46259	-0.628411
A_33_P3343290	PPTC7	1.17382	0.954072			A_24_P110799	LSS	-1.97759	-0.813938
A_23_P90172	PPP1R15A	1.4908	0.784036			A_23_P94030	LAMB1	-1.14151	-1.01538
A_23_P22915	SLC30A7	0.759352	0.783592			A_21_P0000876	LOC100505894	-1.733	-0.872312
A_23_P5611	RIF1	0.785413	0.736103			A_33_P3338928	DAB2	-0.647966	-0.825767
A_21_P0010322	XLOC_014097	1.01515	0.684596			A_23_P256158	ADRA2C	-0.77844	-0.589035
A_21_P0000206	SNORD21	1.12225	0.714906			A_24_P6903	ACTBL2	-0.581003	-0.9376
A_23_P411162	PER2	0.974027	0.724699			A_23_P401904	PHF19	-1.31785	-0.596535
A_24_P40551	BEX4	1.20858	0.764214			A_23_P95930	HMGA2	-1.56162	-0.761923
A_33_P3272773	ZNF217	0.768454	0.917368			A_23_P52727	NAV2	-2.03705	-1.05257
A_21_P0000494	SNORA16B	0.649691	0.922417			A_23_P354591	FAM125B	-2.4525	-0.594437
A_33_P3230658	TSNAX	0.842358	0.742823			A_33_P3261982	PRIM2	-2.35993	-0.59097
A_33_P3369262	FGFR1OP2	0.985776	0.988448			A_23_P35617	PLCE1	-3.19709	-0.973715
A_23_P147070	SUN1	0.785037	0.661432			A_23_P9255	SYK	-0.736818	-0.60452
A_33_P3246505	MAP3K8	0.667997	0.792134			A_21_P0010635	XLOC_l2_001011	-0.780129	-0.582962
A_32_P34920	FOXD1	1.20182	0.667221			A_23_P166459	LGALS1	-1.70666	-0.761584
A_33_P3290303	LOC100128278	0.877002	0.760856			A_23_P71319	FDFT1	-1.06792	-0.632693
A_33_P3410599	FAM46A	1.16968	0.768101			A_23_P356494	SPINK5	-1.30233	-0.700039
A_23_P103877	LRRC38	1.16322	0.701857			A_33_P3248265	LTB	-1.41787	-1.41311
A_23_P63847	SUPV3L1	0.924151	0.877212			A_23_P250619	ZDHHC14	-4.13423	-0.844207
A_23_P339687	ZNF675	0.921741	0.63913			A_23_P7684	CCNJL	-1.64745	-0.710176
A_21_P0001124	XLOC_000812	1.42989	0.663701			A_24_P664995	CBX5	-1.34113	-0.608225
A_23_P139434	PRB2	3.40578	0.927423			A_23_P89431	CCL2	-0.966511	-1.11221
A_33_P3263538	NEAT1	0.978533	0.847473			A_33_P3421913	CADM1	-4.23017	-0.626225
A_21_P0013133	XLOC_l2_012605	1.05422	0.682502			A_33_P3346669	PLCE1	-3.06235	-0.859163
A_21_P0000245	SNORD18A	1.02315	0.625894			A_23_P11685	PLA2G4A	-2.43854	-0.775485
A_21_P0000288	SNORD45B	0.679153	0.627497			A_33_P3281333	SNTB2	-1.00601	-0.612917
A_23_P41344	EREG	0.768629	0.702076			A_24_P205589	ACOT7	-1.84862	-0.695817
A_21_P0013436	XLOC_l2_013873	0.803943	0.722281			A_23_P214168	COL12A1	-2.48564	-0.915257
A_32_P226009	C5orf42	0.736183	0.643836			A_24_P374634	STAU2	-3.10015	-0.792993
A_33_P3334047	0	0.733496	0.642698			A_24_P100517	C9orf140	-0.634355	-0.586115
A_21_P0000315	SNORA18	0.966108	0.657121			A_33_P3290562	GLI3	-0.920461	-1.09553
A_23_P89327	ZNF286A	1.25747	0.652264			A_24_P413126	PMEPA1	-1.20872	-1.39024
A_32_P68148	ZNF738	0.864589	0.724399			A_33_P3277728	ITSN1	-1.35783	-0.636418
A_33_P3308740	RANBP2	0.843116	0.763214			A_23_P64792	KCNMB4	-1.27748	-0.721369
A_24_P154037	IRS2	0.9541	0.707542			A_23_P205031	COL4A2	-1.50282	-0.905402
A_21_P0011727	XLOC_l2_006954	0.647098	0.608518			A_33_P3256920	WNT7B	-1.3063	-0.691628
A_21_P0000368	SNORD5	1.25888	1.12399			A_33_P3240532	RGL1	-1.36838	-0.692539
A_33_P3313559	ORMDL1	0.733731	0.609038			A_33_P3382565	KIF26B	-0.656757	-0.815088
A_23_P67702	ZNF85	0.845365	0.61685			A_24_P402588	BCL11A	-0.777836	-0.703393
A_21_P0000306	SNORA2A	0.718601	0.648733			A_19_P00320749	PVT1	-0.624583	-0.974176
A_19_P00318715	FLJ43663	0.716608	0.608367			A_21_P0001397	XLOC_000490	-0.823432	-0.718103
A_33_P3414127	ZNF260	0.782878	0.642671			A_33_P3311979	ZFPM1	-1.03344	-0.676204
A_23_P118392	RASD1	4.03107	1.07008			A_23_P24104	PLAU	-0.725751	-0.878691
A_24_P304071	IFIT2	2.77223	0.606761			A_33_P3249046	CLDN2	-4.12155	-0.674413
A_33_P3590259	CXCL14	1.99362	0.856166			A_24_P163237	STOX2	-1.09265	-0.713906
A_23_P114903	HSPA6	2.07217	1.55575			A_33_P3287879	HIST1H3H	-0.747397	-0.654422
A_24_P325107	FAM160B1	0.773931	0.598951			A_23_P357104	ANXA6	-1.54098	-0.865885
A_23_P158997	0	0.646086	0.663376			A_23_P258410	WNT7A	-2.10684	-0.760292
A_24_P380330	PANK3	0.606012	0.622556			A_24_P401601	0	-0.80737	-0.624798
A_23_P16817	CLK1	0.741368	0.71767			A_21_P0001835	XLOC_001368	-2.39059	-1.37795
A_23_P419239	ETNK1	1.08403	0.782927			A_23_P92543	SCFD2	-4.14861	-0.58723
A_23_P257043	GEM	1.30067	0.866892			A_33_P3284404	SYNGR1	-0.818446	-0.653594
A_33_P3347928	CCNL1	0.778456	0.6666			A_23_P19987	IGF2BP3	-2.26716	-0.664463
A_23_P148541	CTAG1A	1.08738	0.626276			A_23_P161190	VIM	-1.12923	-1.31007
A_23_P169494	ORM1	1.39404	0.608142			A_33_P3325948	0	-0.658256	-0.588658
A_24_P303989	BMI1	0.697798	0.662532
A_21_P0013343	XLOC_l2_013931	0.699115	0.609065
A_23_P164179	TOB1	1.31447	0.651092
A_33_P3290573	FAM46A	1.14327	0.708527
A_21_P0013847	XLOC_l2_015561	0.617	0.607556
A_33_P3283848	0	0.623046	0.743283
A_33_P3273309	ZNF765	1.24833	0.627055
A_21_P0012886	XLOC_l2_011911	0.767237	0.581652
A_21_P0005760	XLOC_006915	1.16641	0.854245
A_32_P46191	ZNF727	0.6332	0.59799
A_21_P0001010	XLOC_000377	0.836579	0.740704
A_24_P290502	GCC2	0.687652	0.759028
A_21_P0007006	XLOC_008875	0.965038	0.588081
A_24_P229531	OBFC2A	1.82342	0.613565
A_23_P62081	SCG5	0.803989	0.927747
A_32_P220463	FBLL1	0.628421	0.609396
A_33_P3278856	POF1B	1.10517	0.68595
A_23_P143713	APOBEC3G	0.995941	0.623405
A_23_P66260	ZNF267	1.24029	0.594804
A_33_P3237266	IDS	0.663685	0.810821
A_21_P0011463	SMG1	0.985992	0.765128
A_33_P3298111	SPATA13	0.634616	0.862288
A_24_P935782	ZNF121	1.10773	0.585908
A_21_P0007694	LOC100506451	1.58158	0.645918
A_23_P86002	TMED5	0.99917	0.59752
A_33_P3251257	0	0.741838	0.786899
A_21_P0000242	SNORD54	1.54485	0.629845
A_33_P3216150	PRB4	2.327	0.664722
A_21_P0010875	XLOC_l2_001967	0.855462	0.590781
A_33_P3378126	FBXO32	1.7423	0.976151
A_23_P170608	TSPYL2	2.39407	0.665992
A_23_P55515	RNMT	1.65688	0.68717
A_23_P35576	ZNF518A	0.774783	0.609433
A_23_P85598	ADCK3	1.75248	0.585374
A_33_P3267356	GLS	0.921084	0.670976
A_33_P3409984	CDKL4	0.698696	0.818269
A_21_P0011465	SMG1	0.964997	0.627124
A_33_P3247933	GCC2	0.732242	0.637289
A_33_P3215367	0	0.58879	0.633775
A_23_P8801	CYP3A5	1.22166	0.681708
A_23_P97283	PAQR6	0.932035	0.64482
A_21_P0011461	XLOC_l2_005438	0.75964	0.67805
A_23_P95736	ZNF429	0.757258	0.618838
A_21_P0012521	LOC344887	1.43762	0.665441
A_23_P15394	CD68	1.25067	0.752472
A_23_P301846	CALCA	1.01362	0.684912
A_33_P3386453	ARHGAP5	0.610878	0.621492
A_33_P3301876	0	0.763299	0.616997
A_21_P0004869	LOC100131289	0.809528	0.679221
A_23_P411761	CABP1	1.08184	0.593331
A_23_P358917	CYP3A7	1.47393	0.701537
A_21_P0014466	LOC100507307	1.89756	0.846989
A_21_P0008664	SCARNA15	0.971847	0.628195
A_24_P149713	ZBTB43	1.02495	0.67708
A_33_P3415395	SPTLC3	1.82563	0.931241
A_33_P3246997	LUC7L3	0.772771	0.582336
A_24_P252497	TRIB1	1.46305	0.581196
A_33_P3215933	MPZL3	0.809803	0.672859
A_21_P0012418	XLOC_l2_010029	1.25306	0.652244
A_23_P82929	NOV	1.99782	0.924653
A_24_P85317	CHD2	0.668734	0.912176
A_33_P3211513	CLK1	0.601199	0.816045
A_33_P3268868	0	0.619867	0.75178
A_24_P393958	DNAJB4	1.41527	0.694308
A_32_P140898	FOXN2	0.89002	0.600668
A_21_P0000388	SNORD91A	1.28586	0.623263
A_21_P0005521	LOC100216545	1.04497	0.644391
A_33_P3358851	0	0.765534	0.595797
A_21_P0000252	SNORD68	1.2586	0.67935
A_23_P19243	AKIRIN2-AS1	1.58115	0.64874
A_23_P408249	PCK1	0.920459	1.17692
A_33_P3305173	RGAG4	3.27644	0.593255
A_33_P3334625	FLJ41327	0.990767	0.69958
